# Supplementary material for: Defining hospital community benefit activities using Delphi technique: A comparison between China and the United States
Source: PLoS One. 2019 Nov 20;14(11):e0225243. doi: 10.1371/journal.pone.0225243 (PMC6867695; doi:10.1371/journal.pone.0225243)
Supplement: S1 Table — Please see PLOSONE-Data-China-US-9-12-19.xls for more information. (XLS) [file pone.0225243.s001.xls]

## Sheet: China-round 1
id	1. High quality medical services	2. Bad debt	3. Emergency preparedness or disaster relief	4. Adhering/complying with government mandates	5. Environmental protection	6. Tax payments or payments in lieu of taxes	7. Medical services with positive externality	8. Discounted pricing	9. Provision of low profit services (e.g. trauma care)	10. Charity care	11. Education and research	12. Health promotion and health education	13. Social benefit activities
1	5	1	5	5	4	5	5	2	5	5	4	5	5
2	4	4	4	4	5	4	4	4	4	4	4	4	4
3	5	4	5	5	5	3	5	4	3	5	5	5	5
4	5	3	5	5	5	5	5	5	2	5	5	5	5
5	3	4	5	5	5	4	4	3	5	4	5	4	3
6	5	3	4	4	4	5	5	5	5	5	4	5	5
7	5	5	5	4	5	4	5	4	5	5	5	5	3
8	5	4	5	4	4	4	4	4	4	4	4	4	4
9	5	4	5	5	5	3	4	4	4	5	4	4	4
10	5	3	5	4	5	4	5	4	4	5	4	5	4
11	5	4	5	4	3	1	5	4	5	4	3	4	3
12	5	4	5	5	5	4	3	5	3	5	5	5	5
13	5	4	5	5	4	3	3	2	4	5	5	5	5
14	2	4	5	5	5	2	5	5	5	5	5	5	5
15	4	3	5	5	5	4	5	3	3	4	5	4	4
16	5	4	5	5	5	3	5	4	4	3	5	5	4
17	5	4	5	5	5	4	5	5	5	4	4	5	5
18	5	4	5	4	5	3	3	5	5	5	4	4	3
19	5	3	5	5	5	5	5	4	5	5	5	5	5
20	5	5	5	5	5	3	3	3	3	5	4	5	5
Label:
1	Strongly Disagree
2	Disagree
3	Neither Agree nor Disagree
4	Agree
5	Strongly Agree

## Sheet: China-round 2
id	1. High quality medical services	2. Bad debt	3. Emergency preparedness or disaster relief	4. Adhering/complying with government mandates	5. Environmental protection	6. Tax payments or payments in lieu of taxes	7. Medical services with positive externality	8. Discounted pricing	9. Provision of low profit services (e.g. trauma care)	10. Charity care	11. Education and research	12. Health promotion and health education	13. Social benefit activities
1	5	5	5	5	5	5	5	5	5	5	5	5	5
2	4	3	4	4	4	4	4	4	4	4	4	4	4
3	5	4	5	5	5	3	4	5	5	5	5	5	5
4	5	3	5	5	5	5	5	5	5	5	5	5	5
5	5	4	5	5	5	1	4	2	4	4	4	5	3
6	4	4	5	5	5	4	5	5	5	5	4	5	5
7	5	5	5	4	5	5	3	2	4	5	5	5	5
8	5	4	5	5	4	4	5	4	5	4	4	4	4
9	5	4	5	5	4	3	4	5	4	5	5	5	3
10	4	5	5	5	5	4	5	4	5	5	5	5	4
11	3	4	5	5	4	2	5	5	5	5	4	4	4
12	5	4	5	5	5	4	4	4	3	5	5	4	4
13	5	4	5	5	4	4	4	3	4	5	5	5	5
14	4	4	5	5	5	4	4	5	5	5	5	5	5
15	5	4	5	5	5	4	4	3	4	4	5	5	4
16	5	4	5	5	5		5	4	4	4	5	5	4
17	5	4	4	5	5	4	5	5	4	5	5	5	4
18	5	4	5	5	5	3	5	4	4	4	5	5	5
19	5	5	5	5	5	5	5	4	5	5	5	5	5
20	4	4	4	4	4	2	4	4	3	4	4	4	4
Label:
1	Strongly Disagree
2	Disagree
3	Neither Agree nor Disagree
4	Agree
5	Strongly Agree

## Sheet: US-round 1
id	q1_1	q1_2	q1_3	q1_4	q1_5	q1_6	q1_7	q1_8	q1_9	q1_10	q1_11	q1_12	q1_13	q1_14	q2_1	q2_2	q2_3	q2_4	q2_5	q2_6	q2_7	q3_1	q3_2	q3_4	q4_1	q4_2	q4_19	q5_1	q5_2	q5_3	q6_1	q6_2	q7_6	q8_1	q8_2	q9_1	q9_2	q10_1	q10_2	q11_1	q11_2	q12_1	q12_2	q12_3	q13_1	q13_2	q13_3	q14_1	q14_2
1	2	3	3	4	2	4	2	3	2	3	5	2	4	4	4	1	4	3	3	3	3	2	2	4	4	2	2	3	3	3	1	2	1	1	1	3	3	1	2	1	1	4	4	5	4	4	1	3	4
2	2	4	4	4	1	4	4	4	1	5	5	5	4	4	4	3	4	4	2	4	4	3	4	3	4	4	3	4	2	4	1	1	3	4	4	4	3	1	1	4	2	4	4	4	4	4	2	1	1
3	4	1	5	3	5	3	4	5	5	5	5	5	5	5	5	4	5	3	4	5	5	5	5	2	5	5	5	5	5	5	2	2	4	4	4	5	5	5	5	5	1	5	5	5	5	5	4	5	5
4	5	5	5	4	4	5	3	5	4	5	5	5	5	5	5	5	5	5	5	5	4	5	5	5	5	5	5	5	5	5	4	3	5	5	5	5	5	2	2	1	4	2	5	5	5	5	5	5	5
5	5	4	1	3	2	3	4	5	4	4	4	4	5	4	3	3	4	4	3	3	2	2	5	5	5	4	4	4	2	2	2	2	4	2	5	4	4	3	5	3	5	4	3	5	3	4	1	4	3
6	4	5	5	5	3	5	5	4	3	5	5	5	5	5	4	5	5	4	3	4	4	5	5	5	4	5	5	5	5	5	5	5	4	5	3	5	5	4	4	5	4	5	5	5	5	5	4	5	5
7	5	1	4	3	1	3	1	4	1	1	5	5	5	5	4	4	4	4	5	4	5	4	3	5	3	3	3	4	4	4	3	3	3	3	3	5	5	3	3	4	4	5	4	5	5	5	5	5	5
8	2	1	5	4	1	1	5	3	4	4	5	5	5	5	1	1	1	1	1	1	1	4	5	5	5	5	5	4	5	4	4	4	4	5	5	5	5	4	5	4	5	4	5	5	4	5	4	4	4
9	3	4	4	5	3	4	5	4	1	4	5	5	5	5	4	4	4	4	3	4	4	3	3	3	4	4	3	4	4	4	3	3	4	3	4	5	5	3	3	5	3	5	5	5	5	5	4	4	4
10	5	5	5	5	4	3	4	4	4	5	5	5	5	4	4	4	5	5	4	5	5	4	4	5	5	4	4	5	4	5	4	5	4	5	2	5	4	5	4	4	2	4	4	5	2	5	2	4	4
11	4	5	3	2	2	2	2	4	4	4	4	4	4	4	4	3	3	4	4	4	3	3	3	4	3	3	3	4	4	3	4	4	3	3	3	4	4	4	3	4	3	3	3	3	4	4	4	4	4
12	3	4	4	5	3	4	5	4	4	4	5	3	4	4	4	3	4	5	3	4	4	4	4	4	4	4	4	4	4	4	3	3	3	4	4	4	4	4	4	3	3	4	4	4	4	4	4	4	4
13	4	2	2	3	4	3	2	3	2	3	4	5	5	5	4	3	4	4	3	4	5	3	4	3	3	4	4	4	4	4	4	4	2	4	4	4	4	4	3	4	4	4	4	3	4	4	3	4	4
14	4	5	3	5	5	5	4	3	2	4	5	4	3	3	4	3	5	5	2	5	3	3	4	4	4	4	3	4	2	2	3	3	4	4	4	5	5	3	3	5	3	5	4	5	5	5	4	4	4
15	1	5	5	4	1	3	2	3	3	4	5	4	4	5	4	4	4	4	2	4	3	2	2	5	5	2	2	4	5	4	1	3	1	1	5	3	3	2	5	1	1	2	2	5	2	2	4	2	3
16	2	5	4	4	3	3	4	3	4	4	5	4	4	4	3	3	4	4	2	3	4	3	3	4	4	3	3	4	2	2	2	2	3	3	4	3	3	3	4	2	2	4	4	4	4	3	2	2	3
17	3	4	5	5	3	4	1	5	3	4	5	4	4	5	4	2	5	4	3	5	5	1	4	4	4	4	1	4	3	4	1	1	2	2	4	4	4	3	4	4	4	4	4	5	4	4	2	4	3
18	4	5	3	4	4	3	2	4	2	5	5	4	5	4	5	4	5	3	3	5	5	4	3	4	4	3	3	4	3	4	5	4	2	3	4	3	4	2	4	4	3	4	2	5	4	3	4	4	4
19	5	4	2	5	2	4	3	5	2	5	5	5	5	5	4	3	5	5	3	5	5	2	2	5	4	2	2	4	2	4	4	4	4	2	4	4	4	2	4	5	2	5	2	5	4	4	4	4	4
Label:
1	Strongly Disagree
2	Disagree
3	Neither Agree nor Disagree
4	Agree
5	Strongly Agree
Q1 - 1. Which of the following activities do you agree are part of a hospital's community benefit?
1-1. High quality medical services
1-2. Bad debt (Dollars that patients donâ€™t pay)
1-3. Medicare and/or Medicaid shortfall
1-4. Emergency preparedness or disaster relief
1-5. Adhering/complying with government mandates
1-6. Environmental protection
1-7. Tax payments or payments in lieu of taxes
1-8. Medical services with positive externality [This occurs when the consumption or production of a good causes a benefit to a third party].
1-9. Discounted pricing
1-10. Provision of low profit services (e.g. trauma care)
1-11. Charity care
1-12. Education and research
1-13. Health promotion and health education
1-14. Social benefit activities
Q2 - 2. Which of the following indicators do you agree are good measures of high quality medical services?
2-1. HCAHPS patient experience scores
2-2. Discharge and admission diagnosis concordance rate
2-3. Surgical site infection rate
2-4. Survival rate of critically ill patients
2-5. Admissions of outpatient and emergency patients
2-6. Medicare hospital compares quality measures
2-7. Readmission rate
Q3 - 3. Which of the following indicators do you agree are good measures of a hospitalâ€™s bad debt?
3-1. Number of bad debt
3-2. Dollar amount
3-3. Bad debt ratio (total debt/total hospital cost)
Q4 - 4. Which of these indicators do you agree are good
4-1. Ratio (Total Shortfall/Total Hospital Cost)
4-2. Amount in Dollars
4-3. Number of Medicare and Medicaid Shortfall patients
Q5 - 5. Which of the following indicators do you agree are good measures of emergency preparedness or disaster relief?
5-1. Expenditures on emergency preparedness (activities, supplies, etc.)
5-2. Number of disaster relief persons served
5-3. Expenditures on disaster relief
Q6 - 6. Which of the following indicators do you agree are good measures of adhering/complying with government mandates (e.g. requirements to help underserved communities)?
6-1. Number of clinicians FTEs
6-2. Number of providers trained
7. Do you think the following indicator is good measures of enviromental protection?
7-1. Amount expended on discharge fees for rubbish, polluted water, and medical waste
Q8 - 8. Which of the following indicators do you agree are good measures of tax payments or payments in lieu of taxes?
8-1. Dollar amount
8-2. Payment as a percent of total expenditures
Q9 - 9. Which of the following indicators do you agree are good measures of medical services with a positive externality?
9-1. Expenditures on immunization, vaccinations, etc.
9-2. Number of person immunized or vaccinated, etc.
Q10 - 10. Which of the following indicators do you agree are good measures of discounted pricing provided by hospitals?
10-1. Dollar amount
10-2. Cost as a percent of total expenditures
Q11 - 11. Which of the following indicators do you agree are good to measures of the hospitalâ€™s provision of low profit services?
11-1. Number of patient served	Question
11-2. Average revenue per patient
Q12 - 12. Which of the following indicators do you agree are good measures of the charity care a hospital provides?
12-1. Number of people who are served
12-2. Amount in Dollars
12-3. Cost as a percent of total expenditures
Q13 - 13. Which of the following indicators do you agree are good measures of the education and research a hospital provides?
13-1. Number of interns, residents and other students	Question
13-2. Expenditures on education and research
13-3. Number of publications
Q14 - 14. Which of the following indicators do you agree are good measures of health promotion and education?
14-1. Number of health promotion seminars and education seminars or workshops	Question
14-2. Number of program participants
14-3. Expenditures on health promotion education
14-4. Number of health promotion seminar or workshop for patient
Q15 - 15. Which of these indicators do you agree are good measures of Social Benefit Activities?
15-1. Amount in Dollars	Question
15-2. Number of people who are served
15-3. Number of non- clinical activities provided (meals, transportation, meeting room, home visit, etc)
[truncated: 5 more columns]

## Sheet: US-round 2
id	q1_1	q1_2	q1_3	q1_4	q1_5	q1_6	q1_7	q1_8	q1_9	q1_10	q1_11	q1_12	q1_13	q1_14	q1_15	q1_16	q1_17	q1_18	q2_1	q2_2	q2_3	q2_4	q2_5	q2_6	q2_7	q2_8	q2_9	q3_1	q3_2	q3_3	q3_4	q4_1	q4_2	q4_3	q5_1	q5_2	q5_3	q5_4	q6_1	q6_2	q6_3	q7_6	q7_7	q7_8	q7_9	q7_10	q8_1	q8_2	q8_3
1	1	2	1	3	2	3	4	3	3	4	2	5	3	3	2	2	2	2	4	3	4	4	3	5	4	5	5	2	2	5	3	5	2	2	4	4	4	2	2	2	5	2	2	2	4	4	1	5	5
2	2	5	3	5	5	3	4	5	5	5	4	5	5	5	4	5	5	3	4	5	5	4	4	4	4	5	4	5	5	4	4	4	5	5	5	4	5	3	5	5	3	4	5	5	2	2	5	4	4
3	2	5	1	3	5	5	5	5	3	4	2	5	5	5	5	2	5	5	4	3	4	4	2	5	5	5	4	4	5	5	3	4	4	1	4	3	4	1	1	1	1	2	4	2	3	3	3	3	3
4	2	5	3	4	2	3	4	3	4	4	3	4	2	5	4	4	4	4	4	3	5	4	4	4	4	3	4	4	2	3	5	4	3	4	4	4	4	4	3	3	4	1	3	3	4	4	3	4	2
5	4	5	5	4	2	4	4	5	5	5	1	5	5	5	4	5	1	1	5	5	5	5	5	5	5	5	5	2	5	5	5	5	5	2	5	5	5	5	2	4	4	4	4	2	2	2	5	5	5
6	3	4	4	4	3	4	4	4	4	4	3	4	4	4	3	4	2	2	4	4	4	3	3	4	4	4	4	4	4	4	3	4	4	4	4	3	4	3	3	3	4	4	3	3	2	2	3	3	3
7	4	4	3	3	3	4	4	4	3	2	3	4	4	4	3	3	5	5	5	4	5	2	3	4	4	4	4	3	2	4	2	5	3	3	4	2	2	2	2	2	4	3	4	2	4	4	2	4	3
8	4	4	1	5	1	5	2	5	5	4	1	4	4	3	3	3	3	4	3	4	4	3	4	5	5	3	2	4	4	5	2	5	4	3	4	5	3	2	3	4	4	2	4	4	2	2	3	3	4
9	3	4	3	4	4	4	4	4	4	4	4	5	3	4	4	4	4	4	4	3	4	4	3	4	4	4	4	4	4	4	4	4	4	4	4	4	4	4	3	3	4	4	3	3	4	4	4	4	4
10	3	5	1	5	5	4	5	4	5	5	3	5	5	5	5	5	5	5	4	2	5	2	1	4	3	4	4	4	3	4	4	4	4	4	4	4	4	3	1	3	4	3	3	3	3	3	4	5	4
11	1	4	2	4	2	1	4	2	5	5	4	5	5	4	4	5	1	2	4	4	5	4	3	4	4	4	4	2	2	2	2	4	3	3	4	3	4	4	4	4	4	4	2	2	3	3	3	4	4
12	1	5	3	4	3	4	4	4	4	4	3	5	3	5	4	3	4	4	2	2	4	4	2	4	4	4	3	3	4	4	2	4	2	2	4	4	4	2	3	3	3	2	4	3	2	2	3	3	4
13	3	4	3	3	3	5	3	5	4	5	3	5	4	3	4	4	5	3	4	3	4	4	4	4	4	4	4	4	3	4	4	4	2	4	4	4	4	4	3	4	4	4	2	2	4	4	2	4	4
Label:
1	Strongly Disagree
2	Disagree
3	Neither Agree nor Disagree
4	Agree
5	Strongly Agree
1. Which of the following activities do you agree are part of a hospital's community benefit?
1-1. High quality medical services
1-2. Bad debt to low-income groups
1-3. Bad debt because of catastrophic expenditure
1-4. Medicare shortfall
1-5. Medicaid shortfall
1-6. Emergency preparedness above what is required for license
1-7. Disaster relief above what is required for license
1-8. Adhering/complying with government mandates
1-9. Environmental protection that directly effect the heath of population, above what isrequired for license
1-10. Tax payments or payments in lieu of taxes
1-11. Medical services with positive externality [This occurs when the consumption or production of a good causes a benefit to a third party].
1-12. Sliding scale based on income
1-13. Provision of low profit services (e.g. trauma care)
1-14. Charity care
1-15. Education and research
1-16. Health promotion and health education
1-17. Social benefit activities
1-18. Existence of community advisory board (e.g. patient advocacy organization)
2. Which of the following indicators do you agree are good measures of high quality medical services?
2-1. HCAHPS patient experience scores
2-2. Discharge and admission diagnosis concordance rate
2-3. Surgical site infection rate
2-4. Survival rate of critically ill patients
2-5. Admissions of outpatient and emergency patients
2-6. Medicare hospital compares quality measures
2-7. Readmission rate
2-8. Joint Commission Rating/Scores
2-9. Patient Satisfaction Scores
3. Which of the following indicators do you agree are good measures of a hospital'ss bad debt for low-income groups or patients with catastrophic payments?
3-1. Number of bad debt patients
3-2. Amount in Dollars
3-3. Total bad debt ratio (total debt/total hospital expenditure)
3-4. percent of bad debt didn't send to collection agency
4. Which of these indicators do you agree are good measures of Medicare or Medicaid shortfalls?
4-1. Ratio (Total Shortfall/Total Hospital Cost)
4-2. Amount in Dollars
4-3. Number of patients
5. Which of the following indicators do you agree are good measures of emergency preparedness or disaster relief?
5-1. Expenditures on emergency preparedness (activities, supplies, etc.)
5-2. Number of persons participating in emergency preparedness tainting
5-3. Expenditures on disaster relief
5-4. Fraction of total admission and outpatient vistis
6. Which of the following indicators do you agree are good measures of adhering/complying with government mandates (e.g. requirements to help underserved communities)?
6-1. Number of clinicians FTEs
6-2. Number of providers trained
6-3. Percent of trainees providing government mandates services (e.g. working in underserved areas)
7. Which of these indicators do you agree are good measures of
meeting government mandates?
7-1. Payments to support indigent services as a percent of expenditure"
7-2. Green building construction costs"
7-3. Maintenance costs for open space on hospital campus"
7-4. Fines paid for violations"
7-5. Number of violations"
8. Which of the following indicators do you agree are good measures of tax payments or payments in lieu of taxes?
8-1. Payments to support indigent services as a percent of expenditure
8-2. Amount in Dollars
8-3. Payment as a percent of total expenditures
9. Which of the following indicators do you agree are good measures of medical services with a positive externality?
9-1. Expenditures on immunization, vaccinations, etc.
9-2. Number of person immunized or vaccinated, etc.
9-3. Number of services included Subsidized Health Services
9-4. Health screening expenditure
9-5. Number of persons served for health screening
10. Which of the following indicators do you agree are good measures of hospital use of sliding scales?
10-1. Amount in Dollars
10-2. Percent of total expenditures
10-3. Number of patients served using expenditure scale
11. Which of the following indicators do you agree are good measures of the hospitalâ€™s provision of low profit services?
11-1. Total net loss for the services
11-2. Average profit per patient
12. Which of the following indicators do you agree are good measures of the charity care a hospital provides?
12-1. Amount in Dollars
12-2. Percent of total expenditures
12-3. Number of people who are served
13. Which of the following indicators do you agree are good measures of the education and research a hospital provides?
13-1. Number of interns, residents and other students
13-2. Expenditures on education and research
13-3. Number of publications
14. Which of the following indicators do you agree are good measures of health promotion and education?
14-1. Number of program participants
14-2. Expenditures on health promotion and health education
14-3. Number of health promotion and education seminars or workshops in community
14-4. Number of health promotion and education seminar or workshop in the hospital
15. Which of these indicators do you agree are good measures of Social Benefit Activities?
15-1. Amount in Dollars
15-2. Number of people who are served
15-3. Number of non- clinical activities provided (meals, transportation, meeting room, home visit, etc)
15-4. Cash donations
15-5. In kind donations
16. Which of these indicators do you agree are good measures of community involvement board (e.g. patient advocacy organization)?
16-1. Existence of community advisory board
16-2. Number of community based organizations that hospital work with them
16-3. Number of community representative on hospital boards (e.g. hospital board of directory, etc. )
16-4. Amount of dollars contributed to community organization
16-5. Number of volunteer hospital employee participate in community organization
16-6. Hospital has ability to hear from community
[truncated: 31 more columns]
